# Supplementary material for: Enhancement of the technical and non-technical skills of nurse anesthesia students using the Anesthetic List Management Assessment Tool in Iran: a quasi-experimental study
Source: J Educ Eval Health Prof. 2023 Jun 16;20:19. doi: 10.3352/jeehp.2023.20.19 (PMC10352009; doi:10.3352/jeehp.2023.20.19)
Supplement: Supplementary file 1 [file jeehp-20-19-dataset1.xlsx]

## Sheet: Sheet1
ID	gender	Marital status	pre/post	C&I	q1	q2	q3	q4	q5	q6	q7	q8	q9	q10	q11	q12	q13	q14	q15
1	1	1	1	2	3	1	2	3	3	2	3	3	2	1	2	1	2	2	2
2	1	1	1	2	1	2	3	1	2	3	1	3	1	2	1	3	1	2	1
3	1	1	1	2	1	2	3	1	2	3	1	2	3	1	2	3	1	3	3
4	1	1	1	2	1	2	1	2	2	3	3	1	1	2	2	3	3	2	2
5	1	1	1	2	1	2	3	1	2	3	1	2	3	3	2	1	1	2	3
6	1	1	1	2	2	1	2	1	2	1	2	1	2	1	2	2	2	2	2
7	1	1	1	2	3	2	1	2	3	2	2	3	3	2	2	2	2	3	2
8	1	1	1	2	2	1	3	2	2	3	3	1	1	2	2	3	3	2	3
9	1	1	1	2	1	2	2	2	2	1	1	1	2	1	3	3	2	2	3
10	1	1	1	2	2	1	2	3	1	2	3	2	1	2	3	2	2	3	3
11	1	1	1	2	2	2	3	3	2	2	2	1	2	3	2	1	2	3	3
12	1	1	1	2	2	2	1	1	3	3	1	1	2	2	3	3	2	2	3
13	2	1	1	2	2	3	3	2	3	2	3	2	3	2	3	3	2	2	3
14	1	1	1	2	1	2	3	2	1	1	2	3	2	2	3	3	2	2	3
15	1	1	1	2	3	3	2	2	1	2	3	3	3	2	2	3	2	3	2
16	1	2	1	2	1	2	3	3	2	2	3	3	2	2	3	3	2	2	1
17	1	2	1	2	2	2	3	3	2	2	3	3	2	2	3	3	2	2	2
18	1	2	1	2	1	2	3	1	2	3	1	1	2	2	3	3	2	2	3
19	1	1	1	2	3	1	2	3	3	2	3	3	2	1	2	1	2	2	2
20	1	1	1	2	1	2	3	1	2	3	1	3	1	2	1	3	1	2	1
21	1	1	1	2	1	2	3	1	2	3	1	2	3	1	2	3	1	3	3
22	1	2	2	2	4	4	5	5	4	4	5	5	4	4	5	5	4	4	5
23	1	2	2	2	4	4	5	5	4	4	5	5	4	4	5	5	4	4	5
24	1	2	2	2	4	5	5	5	4	4	5	5	4	4	5	5	4	4	5
25	1	1	2	2	5	5	4	4	5	5	4	4	5	5	4	4	5	5	5
26	1	1	2	2	4	4	5	5	4	4	5	5	4	4	5	5	4	4	4
27	2	1	2	2	4	5	4	5	4	4	5	5	4	4	5	5	4	5	5
28	1	1	2	2	4	4	5	5	4	4	5	5	4	4	5	5	1	1	5
29	1	1	2	2	4	5	4	5	4	5	4	5	4	5	4	5	4	5	5
30	1	1	2	2	5	3	4	5	4	4	5	5	4	4	5	4	4	5	2
31	1	1	2	2	4	5	4	5	4	5	4	5	4	5	5	5	4	4	4
32	1	1	2	2	4	5	5	4	5	5	4	4	5	5	4	5	4	5	5
33	1	1	2	2	5	3	5	4	3	4	5	5	5	4	4	5	4	5	4
34	1	1	2	2	4	5	4	5	4	5	4	5	5	4	4	5	5	4	4
35	1	1	2	2	4	5	4	5	4	5	4	5	4	5	4	5	4	5	4
36	1	1	2	2	4	5	4	5	5	5	4	4	4	5	5	5	4	4	5
37	1	1	2	2	4	5	4	5	4	5	4	5	4	5	4	5	4	5	4
38	1	1	2	2	4	5	4	5	4	5	4	5	5	4	5	4	5	4	5
39	1	1	2	2	4	5	5	4	4	5	5	4	3	3	4	3	3	3	3
40	1	1	2	2	5	5	4	4	5	5	4	4	5	5	4	4	5	5	5
41	1	1	2	2	4	4	5	5	4	4	5	5	4	4	5	5	4	4	4
42	1	1	2	2	4	4	5	5	4	4	5	5	4	4	5	5	4	4	5
43	1	1	1	1	3	3	2	2	3	4	5	4	3	1	3	3	2	2	2
44	2	1	1	1	3	3	2	2	3	4	3	2	4	2	4	3	3	4	3
45	2	1	1	1	1	1	2	2	2	1	1	3	3	2	2	3	2	2	3
46	1	1	1	1	1	2	3	2	2	1	1	2	2	3	2	2	1	2	3
47	1	1	1	1	2	2	3	3	2	3	2	3	1	2	3	2	3	2	3
48	1	1	1	1	2	2	3	3	2	2	3	2	3	2	3	1	1	2	2
49	1	1	1	1	2	2	1	1	3	3	2	2	3	3	1	2	3	2	1
50	2	1	1	1	1	2	3	2	2	3	3	2	2	1	1	2	3	2	3
51	2	1	1	1	3	3	2	2	3	3	2	3	4	2	2	3	1	3	1
52	2	1	1	1	2	2	3	2	3	2	1	1	3	2	3	2	2	2	3
53	1	1	1	1	2	2	3	3	2	2	1	2	3	2	1	2	3	2	2
54	1	1	1	1	2	3	2	3	2	3	2	3	1	2	3	4	3	2	1
55	1	1	1	1	2	2	1	3	1	2	2	3	2	3	2	3	2	2	3
56	1	1	1	1	3	3	2	3	2	3	2	3	4	3	2	3	4	3	3
57	1	1	1	1	2	3	2	3	2	3	2	3	2	3	2	3	2	3	2
58	1	1	1	1	1	2	3	2	2	1	2	2	3	3	2	2	1	1	2
59	1	1	1	1	2	3	3	2	2	3	2	3	2	3	2	2	3	2	3
60	2	1	1	1	2	2	3	3	2	2	3	3	2	2	3	2	3	2	3
61	1	1	1	1	1	2	3	2	1	2	2	3	3	2	3	2	3	2	3
62	1	1	1	1	3	3	2	3	3	2	3	2	3	3	2	2	3	3	2
63	1	1	1	1	3	2	1	2	3	2	2	3	3	2	2	3	3	2	3
64	1	2	1	1	3	3	2	2	3	3	2	2	3	3	2	2	3	3	3
65	1	2	1	1	3	3	2	3	2	3	3	4	4	3	2	1	4	4	3
66	2	1	1	1	2	2	1	2	2	3	3	2	2	3	2	3	2	3	2
67	1	1	1	1	3	3	2	2	3	4	5	4	3	1	3	3	2	2	2
68	2	1	2	1	2	2	1	2	2	3	3	2	2	3	2	3	3	3	3
69	1	2	2	1	3	3	2	3	2	3	3	4	4	3	2	1	4	4	3
70	1	2	2	1	3	3	2	2	3	3	2	2	3	3	2	2	3	3	3
71	1	1	2	1	3	2	1	2	3	2	2	3	3	2	2	3	3	2	3
72	1	1	2	1	3	3	2	3	3	2	3	2	3	3	2	2	3	3	2
73	1	1	2	1	1	2	3	2	1	2	2	3	3	2	3	2	3	2	3
74	2	1	2	1	2	2	3	3	2	2	3	3	2	2	3	2	3	2	3
75	1	1	2	1	2	2	3	2	2	3	2	3	2	3	2	2	3	2	3
76	1	1	2	1	3	2	3	2	3	2	3	2	3	2	3	2	3	2	3
77	1	1	2	1	3	3	2	3	2	3	2	3	2	3	2	3	2	3	2
78	1	1	2	1	3	3	2	3	2	3	4	3	2	3	4	3	2	3	3
79	1	1	2	1	2	2	1	3	1	2	2	3	2	3	2	3	2	2	3
80	1	1	2	1	3	2	3	3	3	2	2	3	3	2	2	3	3	2	3
81	1	1	2	1	2	2	3	3	2	2	1	2	3	2	1	2	3	2	2
82	2	1	2	1	2	2	3	2	3	2	1	1	3	2	3	2	2	2	3
83	2	1	2	1	3	3	2	2	3	3	2	3	4	2	2	3	1	3	1
84	2	1	2	1	1	2	3	2	2	3	3	2	2	1	1	2	3	2	3
85	1	1	2	1	2	2	1	1	3	3	2	2	3	3	1	2	3	2	1
86	1	1	2	1	1	1	1	2	3	2	3	2	2	3	3	2	2	2	3
87	1	1	2	1	3	2	3	3	2	2	3	3	2	3	3	2	3	1	3
88	1	1	2	1	1	1	2	2	3	3	1	1	2	2	3	3	2	2	3
89	2	1	2	1	1	1	2	2	2	1	1	2	2	3	3	2	2	2	3
90	2	1	2	1	3	3	2	2	3	4	3	2	4	2	4	3	3	4	3
91	1	1	2	1	3	3	2	2	3	4	5	4	3	1	3	3	2	2	2
92	2	1	2	1	2	2	1	2	2	3	3	2	2	3	2	3	3	3	3
