# Supplementary material for: Enhancement of the technical and non-technical skills of nurse anesthesia students using the Anesthetic List Management Assessment Tool in Iran: a quasi-experimental study
Source: J Educ Eval Health Prof. 2023 Jun 16;20:19. doi: 10.3352/jeehp.2023.20.19 (PMC10352009; doi:10.3352/jeehp.2023.20.19)
Supplement: Supplementary file 2 [file jeehp-20-19-dataset2.xlsx]

## Sheet: Sheet1
ID	gender	Marital status	pre/post	C&I	q1	q2	q3	q4	q5	q6	q7	q8	q9	q10	q11	q12	q13	q14	q15	q16	q17	q18	q19
1	1	1	1	2	3	3	4	3	4	3	4	2	2	2	2	2	3	4	4	4	3	3	3
2	1	1	1	2	4	3	5	3	3	3	3	2	2	2	3	2	3	3	3	3	3	3	3
3	1	1	1	2	2	2	2	3	3	3	3	2	2	2	3	3	4	2	4	2	3	3	3
4	1	1	1	2	2	3	2	3	2	3	2	3	2	3	2	3	2	3	2	3	2	3	3
5	1	1	1	2	2	3	2	3	2	3	4	2	2	3	3	2	3	3	3	3	3	3	3
6	1	1	1	2	2	2	3	3	4	4	4	3	2	2	3	2	3	3	3	3	3	3	3
7	1	1	1	2	2	2	3	3	2	2	2	5	5	5	3	2	3	3	3	4	4	3	3
8	1	1	1	2	3	3	3	3	3	3	3	3	2	3	4	3	3	3	3	3	4	4	4
9	1	1	1	2	2	5	3	4	2	4	4	2	3	2	4	3	2	3	4	2	4	3	3
10	1	1	1	2	2	3	3	2	2	3	3	3	4	4	3	2	3	3	4	3	4	3	3
11	1	1	1	2	1	1	2	3	3	3	3	2	4	4	2	3	4	3	2	3	3	3	3
12	1	1	1	2	3	3	2	3	3	2	2	4	3	3	3	3	3	3	2	3	3	3	3
13	2	1	1	2	3	3	2	3	3	3	3	3	3	2	3	2	3	3	2	1	3	2	2
14	1	1	1	2	3	3	2	2	3	3	3	2	3	3	3	3	3	3	2	2	3	3	3
15	1	1	1	2	3	3	2	2	3	3	4	3	4	4	3	3	2	2	3	3	3	3	3
16	1	2	1	2	2	2	3	3	3	3	2	3	2	3	4	4	3	3	4	3	3	2	2
17	1	2	1	2	2	2	3	3	4	4	3	4	3	4	3	3	4	4	3	3	3	4	4
18	1	2	1	2	3	3	2	2	4	4	3	3	3	4	4	3	4	3	3	3	3	4	4
19	1	1	1	2	3	3	4	3	4	3	4	2	2	2	2	2	3	4	4	4	3	3	3
20	1	1	1	2	4	3	5	3	3	3	3	2	2	2	3	2	3	3	3	3	3	3	3
21	1	1	1	2	2	2	2	3	3	3	3	2	2	2	3	3	4	2	4	2	3	3	3
22	1	2	2	2	5	5	4	4	5	5	5	4	4	5	4	4	5	5	4	4	5	5	5
23	1	2	2	2	5	5	4	4	5	5	4	5	4	5	4	5	5	4	5	4	5	5	5
24	1	2	2	2	4	4	5	5	4	4	5	5	5	5	4	4	5	5	4	4	5	5	5
25	1	1	2	2	4	5	4	5	4	5	4	5	4	5	5	5	4	5	5	4	4	4	4
26	1	1	2	2	4	4	5	5	4	5	5	3	4	5	5	5	4	4	5	5	4	4	4
27	2	1	2	2	5	4	5	4	5	4	5	3	5	5	5	5	4	4	5	5	4	5	5
28	1	1	2	2	4	5	5	4	5	4	5	4	4	5	5	4	5	5	4	4	5	5	5
29	1	1	2	2	5	4	4	4	5	5	4	4	4	5	4	5	5	4	4	5	5	5	5
30	1	1	2	2	5	5	4	4	5	5	5	4	5	5	4	5	4	5	4	5	4	5	5
31	1	1	2	2	5	4	5	5	4	4	5	5	5	5	4	4	5	5	4	4	5	5	5
32	1	1	2	2	5	5	5	5	5	5	5	4	5	4	5	5	5	5	5	5	5	5	5
33	1	1	2	2	5	5	5	5	5	5	5	4	5	5	5	4	5	5	4	4	5	5	5
34	1	1	2	2	5	5	5	5	5	5	5	4	4	4	4	5	4	5	4	5	4	5	5
35	1	1	2	2	5	5	5	5	5	5	5	4	4	4	5	4	5	4	5	4	5	4	4
36	1	1	2	2	4	5	4	5	4	5	4	5	5	5	4	5	5	5	5	4	5	5	5
37	1	1	2	2	5	5	5	5	5	5	5	4	4	4	5	4	5	5	5	5	5	5	5
38	1	1	2	2	5	5	5	5	5	5	5	5	5	4	5	4	5	5	5	5	5	5	5
39	1	1	2	2	5	4	5	4	5	4	5	5	5	5	4	4	5	5	4	4	5	5	5
40	1	1	2	2	4	5	4	5	4	5	4	5	4	5	5	5	4	5	5	4	4	4	4
41	1	1	2	2	4	4	5	5	4	5	5	3	4	5	5	5	4	4	5	5	4	4	4
42	1	1	2	2	5	4	5	4	5	4	5	3	5	5	5	5	4	4	5	5	4	5	5
43	1	1	1	1	3	3	2	3	2	3	3	2	2	3	3	3	4	5	5	3	5	3	3
44	2	1	1	1	4	4	3	3	4	4	3	2	3	2	4	3	2	3	4	3	2	3	3
45	2	1	1	1	4	4	3	3	4	4	3	3	3	3	3	4	3	2	2	2	2	2	2
46	1	1	1	1	1	2	3	2	1	2	3	2	3	2	3	3	4	3	3	3	3	3	3
47	1	1	1	1	2	3	4	3	3	4	3	2	3	3	4	3	2	3	3	4	3	3	3
48	1	1	1	1	1	2	3	2	2	3	3	3	2	3	4	4	3	3	4	4	3	3	3
49	1	1	1	1	3	3	4	3	4	3	3	3	3	3	2	1	1	2	3	1	3	1	1
50	2	1	1	1	3	2	3	2	3	2	3	1	1	1	3	2	3	2	2	3	3	3	3
51	2	1	1	1	2	3	2	3	3	2	2	3	3	3	2	3	2	3	2	3	2	3	3
52	2	1	1	1	1	2	3	2	2	1	3	3	3	2	4	4	2	2	3	3	4	3	3
53	1	1	1	1	2	3	3	2	2	3	2	1	2	1	3	4	3	3	3	4	3	3	3
54	1	1	1	1	3	2	3	4	3	3	3	3	4	3	4	3	3	2	3	4	3	4	4
55	1	1	1	1	3	3	4	4	3	3	4	3	3	3	4	3	4	3	3	4	3	3	3
56	1	1	1	1	3	3	4	3	4	3	4	3	3	3	3	2	4	3	4	3	3	4	4
57	1	1	1	1	3	3	2	2	3	3	2	3	3	2	2	3	4	3	2	3	3	3	3
58	1	1	1	1	3	3	3	2	3	4	3	2	3	3	4	3	3	4	3	4	3	3	3
59	1	1	1	1	3	3	4	4	3	3	4	3	3	3	4	4	3	3	4	4	3	3	3
60	2	1	1	1	3	3	4	4	3	3	4	2	3	2	2	3	2	3	2	3	2	4	4
61	1	1	1	1	3	3	2	2	3	3	3	3	3	3	3	2	3	4	3	3	4	3	3
62	1	1	1	1	3	3	3	4	3	4	3	3	3	3	4	3	4	3	4	3	4	3	3
63	1	1	1	1	2	3	3	2	3	3	3	3	3	3	2	4	2	4	4	2	3	3	3
64	1	2	1	1	3	3	2	2	3	3	3	3	3	3	3	2	3	2	3	2	3	3	3
65	1	2	1	1	4	3	4	3	4	3	3	3	3	3	3	4	3	4	3	4	3	4	4
66	2	1	1	1	3	3	2	3	3	2	3	3	3	2	3	3	2	3	1	2	3	2	3
67	1	1	1	1	3	3	2	3	2	3	3	2	2	3	3	3	4	5	5	3	5	3	3
68	2	1	2	1	3	3	2	3	3	2	3	3	3	2	3	3	2	3	2	3	2	3	3
69	1	2	2	1	4	3	4	3	4	3	3	3	3	3	3	4	3	4	3	4	3	4	4
70	1	2	2	1	3	3	2	2	3	3	3	3	3	3	3	2	3	2	3	2	3	3	3
71	1	1	2	1	2	3	3	2	3	3	3	3	3	3	2	4	2	4	4	2	3	3	3
72	1	1	2	1	3	3	3	4	3	4	3	3	3	3	4	3	4	3	4	3	4	3	3
73	1	1	2	1	3	3	2	2	3	3	3	3	3	3	3	2	3	4	3	3	4	3	3
74	2	1	2	1	3	3	4	4	3	3	4	2	3	2	2	3	2	3	2	3	2	4	4
75	1	1	2	1	3	3	3	3	4	4	4	3	3	3	2	3	3	2	2	3	4	4	3
76	1	1	2	1	3	3	3	3	4	3	4	3	3	3	3	3	4	3	4	3	4	3	3
77	1	1	2	1	3	3	2	2	3	3	2	3	3	2	2	3	4	3	2	3	3	3	3
78	1	1	2	1	3	3	4	3	4	3	4	3	3	3	3	2	4	3	4	3	3	4	4
79	1	1	2	1	3	3	4	4	3	3	4	3	3	3	4	3	4	3	3	4	3	3	3
80	1	1	2	1	3	3	3	2	3	4	3	3	3	3	3	3	4	3	3	4	3	3	3
81	1	1	2	1	3	3	3	4	2	3	3	3	3	3	3	4	3	3	3	4	2	3	3
82	2	1	2	1	2	3	2	3	2	3	2	3	3	1	3	4	2	3	3	4	3	3	3
83	2	1	2	1	2	3	2	3	3	2	2	3	3	3	2	3	2	3	2	3	2	3	3
84	2	1	2	1	3	2	3	2	3	2	3	2	2	2	3	2	3	2	2	3	3	3	3
85	1	1	2	1	3	2	3	3	4	3	3	3	3	3	2	1	1	2	3	1	3	1	1
86	1	1	2	1	3	3	3	4	4	3	3	4	3	3	2	3	3	4	4	3	3	3	3
87	1	1	2	1	2	2	3	3	4	4	3	2	3	3	4	3	3	3	2	4	3	4	4
88	1	1	2	1	4	3	2	2	3	4	2	3	3	3	2	2	4	2	3	2	3	3	3
89	2	1	2	1	4	4	3	3	4	4	3	3	3	3	3	4	3	2	2	2	2	2	2
90	2	1	2	1	4	4	3	3	4	4	3	2	3	2	3	4	3	1	3	4	3	2	3
91	1	1	2	1	3	3	2	3	2	3	3	2	2	3	3	3	4	5	5	3	5	5	5
92	2	1	2	1	3	3	2	3	3	2	3	3	3	2	3	3	2	3	2	3	3	3	3
