# Supplementary material for: Enhancement of the technical and non-technical skills of nurse anesthesia students using the Anesthetic List Management Assessment Tool in Iran: a quasi-experimental study
Source: J Educ Eval Health Prof. 2023 Jun 16;20:19. doi: 10.3352/jeehp.2023.20.19 (PMC10352009; doi:10.3352/jeehp.2023.20.19)
Supplement: Supplementary file 3 — Supplement 1. A checklist to implement the intervention: formative assessment of students based on the using Anesthetic List Management Assessment Tool method. [file jeehp-20-19-suppl1.xlsx]

## Sheet: Sheet1
Supplement 1. A checklist to implement the intervention, formative assessment of students based on the ALMAT method
Date of assessment:
Trainee name:
Assessor name:
Description of activity(cases, complexity & context)
Areas for assessment	Site to record assessor’s feedback
Leadership	Does trainee practice to reduce medical error; comply with hospital and college protocols and guidelines?
Team work	Does trainee participate effectively and appropriately in an inter-professional healthcare team?
Awareness of the situation	Does trainee demonstrate situational awareness through constant monitoring of the patient (clinically and electronically), the procedure and other personnel?
Decision making	Does trainee demonstrate sound judgment and clinical decision making?
Before induction	Does trainee demonstrate proficiency? (Including Proper positioning of the patient for Preparation of equipment, including suction and ventilator, Dilution of anesthetics, Preparation of anesthesia table, History of illness, IV line, Patient monitoring)
During induction	Does trainee demonstrate proficiency? (Including Proper positioning of the patient for masking and performing jaw thrust and head tilt-chin lift maneuvers, Placing an airway for the patient)
After induction	Does trainee demonstrate proficiency? (Including Proper positioning of the patient for Laryngoscopy and intubation, Tracheal tube fix, ventilator settings, Monitoring vital signs)
Based on this encounter, what level of supervision does the trainee require for this activity?
1	Direct supervisor involvement, physically present in theatre throughout
2A	Supervisor in theatre suite, available to guide aspects of activity through monitoring at regular intervals
2B	Supervisor within hospital for queries, able to provide prompt direction/assistance
3	Supervisor on call from home for queries able to provide directions via phone or non-immediate attendance
4	Should be able to manage independently with no supervisor involvement (although should inform consultant supervisor as appropriate to local protocols
N/A	Supervision level not applicable for this WBA
Suggestions for future development
