# Supplementary material for: Enhancement of the technical and non-technical skills of nurse anesthesia students using the Anesthetic List Management Assessment Tool in Iran: a quasi-experimental study
Source: J Educ Eval Health Prof. 2023 Jun 16;20:19. doi: 10.3352/jeehp.2023.20.19 (PMC10352009; doi:10.3352/jeehp.2023.20.19)
Supplement: Supplementary file 4 — Supplement 2. Pre- and post-test questionnaire on non-technical skills. [file jeehp-20-19-suppl2.xlsx]

## Sheet: Sheet1
Supplement 2. Pre-and post-test questionnaire of non-technical skills (ANTS)
Element	Not observed	Poor	Marginal	Acceptable	Good
Ratings	-1
		-2	-3	-4	-5
1. Planning and preparing
2. Prioritizing
3. Providing and maintaining standards
4. Identifying and utilizing resources
5. Coordinating activities with team members
6. Exchanging information
7. Using authority and assertiveness
8. Assessing capabilities
9. Supporting others
10. Gathering information
11. Recognizing and understanding
12. Anticipating
13. Identifying options
14. Balancing risks and selecting options
15. Re-evaluating
minimum score:15, maximum of 60 and above.
Scores between 15-29 poor, 30-44marginal, 45-59acceptable, 60 and above good
