# Supplementary material for: Enhancement of the technical and non-technical skills of nurse anesthesia students using the Anesthetic List Management Assessment Tool in Iran: a quasi-experimental study
Source: J Educ Eval Health Prof. 2023 Jun 16;20:19. doi: 10.3352/jeehp.2023.20.19 (PMC10352009; doi:10.3352/jeehp.2023.20.19)
Supplement: Supplementary file 5 — Supplement 3. Pre- and post-test questionnaires on technical skills. [file jeehp-20-19-suppl3.xlsx]

## Sheet: Sheet1
Supplement 3. Pre-and post-test questionnaire of technical skills
Good	Acceptable	Marginal	Poor	Not observed	Description of technical skills	No.
5	4	3	2	1	Element
					ratings
Before induction
					The student can prepare the suction .	1
					The student can check the anesthesia machine	2
					The student can prepare and dilute anesthetic drugs	3
					The student can arrange and prepare the anesthesia table	4
					The student can take a history from the patient	5
					The student can provide the patient's intravenous route	6
					The student can monitor the patient and change the parameter settings according to the patient's needs	7
During induction
					The student can perform mask removal in coordination with the anesthesiologist	8
					The student can perform the jaw-thrust and head tilt-chin lift maneuvers correctly	9
					The student can place an airway for the patient	10
After induction
					The student can perform laryngoscopy correctly	11
					The student can perform intubation in coordination with the anesthesiologist	12
					The student can fix the tube	13
					The student can perform lung auscultation and identify the correct location of the tracheal tube	14
					The student can adjust the anesthesia machine for the patient	15
					The student can connect the patient to the device correctly	16
					The student can adjust the anesthetic gas for the patient	17
					The student can monitor the patient's symptoms.	18
					The student can position the patient.	19
Minimum score: 19, maximum of76 and above.
Scores between 19-37 poor, 38-56 marginal, 57-75 acceptable, 76 and above good
